# Supplementary material for: Childhood maltreatment and suicide attempts in prisoners: a systematic meta-analytic review
Source: Psychol Med. 2019 Oct 30;50(1):1–10. doi: 10.1017/S0033291719002848 (PMC6945324; doi:10.1017/S0033291719002848)
Supplement: Supplementary file 1 [file S0033291719002848sup.zip]

Archive with 5 entries (5 files):
- S0033291719002848sup002.pdf
- S0033291719002848sup001.docx
- S0033291719002848sup003.docx
- S0033291719002848sup005.docx
- S0033291719002848sup004.docx
